# Supplementary material for: Opicapone Improves Global Non-Motor Symptoms Burden in Parkinson’s Disease: An Open-Label Prospective Study
Source: Brain Sci. 2022 Mar 12;12(3):383. doi: 10.3390/brainsci12030383 (PMC8945982; doi:10.3390/brainsci12030383)
Supplement: Supplementary file 1 [file brainsci-12-00383-s001.zip]

Archive with 1 entries (1 files):
- brainsci-1621589-supplementary.pdf
